# Supplementary material for: Immunocytochemical Analysis of Endogenous Frizzled-(Co-)Receptor Interactions and Rapid Wnt Pathway Activation in Mammalian Cells
Source: Int J Mol Sci. 2021 Nov 8;22(21):12057. doi: 10.3390/ijms222112057 (PMC8584856; doi:10.3390/ijms222112057)
Supplement: Supplementary file 1 [file ijms-22-12057-s001.zip]

Archive with 8 entries (7 files):
- ijms-1399436-supplementary/
- ijms-1399436-supplementary/Figure S1.pdf
- ijms-1399436-supplementary/Figure S2.pdf
- ijms-1399436-supplementary/Figure S3.pdf
- ijms-1399436-supplementary/Figure S4.pdf
- ijms-1399436-supplementary/Figure S5.pdf
- ijms-1399436-supplementary/Figure S6.pdf
- ijms-1399436-supplementary/Figure S7.pdf
